# Supplementary material for: Deamination of 1-Aminoalkylphosphonic Acids: Reaction Intermediates and Selectivity
Source: Molecules. 2022 Dec 13;27(24):8849. doi: 10.3390/molecules27248849 (PMC9783495; doi:10.3390/molecules27248849)
Supplement: Supplementary file 1 [file molecules-27-08849-s001.zip]

Archive with 1 entries (1 files):
- molecules-2075272- supplementary.pdf
